# Supplementary material for: Breathing cessation events that compose the apnea–hypopnea index are distinctively associated with the adverse outcomes in Alzheimer’s disease
Source: Alzheimers Res Ther. 2023 Jul 14;15:123. doi: 10.1186/s13195-023-01266-x (PMC10347810; doi:10.1186/s13195-023-01266-x)
Supplement: Supplementary file 3 — Additional file 3: Table S3. Pathological markers of Alzheimer’s disease according to the breathing cessation events in each sleep stage. [file 13195_2023_1266_MOESM3_ESM.xlsx]

## Sheet: Table S3
	Table S3. Pathological markers of Alzheimer’s disease according to the breathing cessation events in each sleep stage.
		Aβ42				T-tau				P-tau				NF-L				P-tau/Aβ42
		Effect size (95% CI)		p-value		Effect size (95% CI)		p-value		Effect size (95% CI)		p-value		Effect size (95% CI)		p-value		Effect size (95% CI)		p-value
	Obstructive apnea index
	NREM sleep	0.114	(-0.082 to 0.31)	0.255		0.059	(-0.137 to 0.255)	0.56		0.027	(-0.169 to 0.223)	0.789		0.249	(0.016 to 0.482)	0.04		-0.022	(-0.22 to 0.176)	0.828
	REM sleep	-0.002	(-0.198 to 0.194)	0.987		-0.06	(-0.26 to 0.14)	0.557		-0.059	(-0.259 to 0.141)	0.566		-0.039	(-0.27 to 0.192)	0.74		-0.033	(-0.235 to 0.169)	0.748
	Central apnea index
	NREM sleep	0.027	(-0.185 to 0.239)	0.803		0.154	(-0.056 to 0.364)	0.153		0.055	(-0.157 to 0.267)	0.609		0.088	(-0.126 to 0.302)	0.421		0.022	(-0.192 to 0.236)	0.841
	REM sleep	-0.027	(-0.237 to 0.183)	0.799		0.057	(-0.157 to 0.271)	0.599		-0.047	(-0.261 to 0.167)	0.665		0.125	(-0.087 to 0.337)	0.253		-0.067	(-0.283 to 0.149)	0.546
	Mixed apnea index
	NREM sleep	0.021	(-0.169 to 0.211)	0.828		-0.013	(-0.205 to 0.179)	0.891		0.03	(-0.16 to 0.22)	0.759		0.232	(0.044 to 0.42)	0.017		0.013	(-0.181 to 0.207)	0.898
	REM sleep	0.033	(-0.159 to 0.225)	0.739		-0.075	(-0.269 to 0.119)	0.449		-0.069	(-0.263 to 0.125)	0.485		0.154	(-0.036 to 0.344)	0.117		-0.072	(-0.268 to 0.124)	0.471
	Hypopnea index
	NREM sleep	-0.109	(-0.307 to 0.089)	0.284		-0.028	(-0.228 to 0.172)	0.785		0.179	(-0.017 to 0.375)	0.077		-0.085	(-0.313 to 0.143)	0.459		0.194	(-0.004 to 0.392)	0.058
	REM sleep	0.137	(-0.061 to 0.335)	0.179		0.038	(-0.166 to 0.242)	0.714		0.101	(-0.103 to 0.305)	0.331		0.063	(-0.159 to 0.285)	0.577		0.056	(-0.15 to 0.262)	0.595
	Linear regression models adjusted by age, sex, and BMI representing the pathological markers of AD according to the breathing cessation events that compose the AHI. AD, Alzheimer's disease; AHI, apnea-hypopnea index; Aβ42, amyloid-beta protein; BMI, body mass index; CI, confidence interval; NF-L, neurofilament light; P-tau, phosphorylated-tau; T-tau, total-tau.
