# Supplementary material for: Breathing cessation events that compose the apnea–hypopnea index are distinctively associated with the adverse outcomes in Alzheimer’s disease
Source: Alzheimers Res Ther. 2023 Jul 14;15:123. doi: 10.1186/s13195-023-01266-x (PMC10347810; doi:10.1186/s13195-023-01266-x)
Supplement: Supplementary file 4 — Additional file 4: Table S4. Cognitive decline according to breathing cessation events. [file 13195_2023_1266_MOESM4_ESM.xlsx]

## Sheet: Table S4
	Table S4. Cognitive decline according to the breathing cessation events.
		MMSE
		Effect size (95% CI)		p-value
	Obstructive apnea index
	Total sleep time	-0.058	(-0.248 to 0.133)	0.548
	NREM sleep	-0.056	(-0.249 to 0.137)	0.567
	REM sleep	0.009	(-0.191 to 0.209)	0.928
	Central apnea index
	Total sleep time	-0.003	(-0.191 to 0.185)	0.976
	NREM sleep	-0.009	(-0.198 to 0.18)	0.925
	REM sleep	0.129	(-0.06 to 0.317)	0.179
	Mixed apnea index
	Total sleep time	-0.121	(-0.31 to 0.068)	0.207
	NREM sleep	-0.113	(-0.303 to 0.078)	0.243
	REM sleep	-0.173	(-0.361 to 0.015)	0.071
	Hypopnea index
	Total sleep time	-0.164	(-0.357 to 0.03)	0.096
	NREM sleep	-0.16	(-0.351 to 0.031)	0.1
	REM sleep	-0.016	(-0.213 to 0.181)	0.873
	Linear regression models adjusted by age, sex, BMI, years of education, and MMSE at baseline representing the cognitive decline according to the breathing cessation events that compose the AHI. AHI, apnea-hypopnea index; BMI, body mass index; CI, confidence interval; MMSE, Mini-mental state examination.
